# Supplementary material for: Airway Bacteria Quantification Using Polymerase Chain Reaction Combined with Neutrophil and Eosinophil Counts Identifies Distinct COPD Endotypes
Source: Biomedicines. 2021 Sep 27;9(10):1337. doi: 10.3390/biomedicines9101337 (PMC8533560; doi:10.3390/biomedicines9101337)
Supplement: Supplementary file 1 [file biomedicines-09-01337-s001.zip]

Archive with 1 entries (1 files):
- biomedicines-1375942-supplementary.pdf
